# Supplementary material for: Successful Collection of Patient-Reported Outcomes Shows Improvement in Quality of Life, Depression, and Disease Activity among Patients with Inflammatory Bowel Disease: A Real-World Study
Source: Crohns Colitis 360. 2025 Nov 13;7(4):otaf064. doi: 10.1093/crocol/otaf064 (PMC12687582; doi:10.1093/crocol/otaf064)
Supplement: otaf064_Supplementary_Data [file otaf064_supplementary_data.zip]

Archive with 1 entries (1 files):
- Appendix 1.docx
